# Supplementary material for: Inhibition of Respiration of Candida albicans by Small Molecules Increases Phagocytosis Efficacy by Macrophages
Source: mSphere. 2020 Apr 15;5(2):e00016-20. doi: 10.1128/mSphere.00016-20 (PMC7160677; doi:10.1128/mSphere.00016-20)
Supplement: TABLE S2 [file mSphere.00016-20-st002.csv]

No.	Metabolites	C1	C2	C3	C4	C5	C6	AA1	AA2	AA3	AA4	AA5	AA6
1	2.Propanamine	4270710.406	5112496.703	4917710.94	5243924.226	4974826.828	6030827.78	4833163.398	4482831.954	4098383.043	1561170.245	4106938.939	1788190.666
2	Carbamate	72777.79495	78001.77331	120631.8241	89327.9909	82703.71894	89638.32495	121858.0146	80589.73579	77780.94646	30888.23928	127590.7333	29041.07275
3	Erythritol	56396.30467	67421.52251	52824.05135	51355.5161	50656.24092	56439.18523	35862.34647	50511.50245	39304.31273	15560.19158	41174.99186	18102.6568
4	Lactic acid	646939.5861	778109.5009	877121.462	804852.8802	965957.6643	1504441.814	426162.5574	939032.7157	2170134.228	293017.9236	705781.1278	1172555.96
5	Alanine	1052020.522	282241.9321	386362.2471	340622.0359	575681.7402	357613.0925	681691.7701	1285794.853	4438368.781	45770572.76	27483618.22	78615384.27
6	Glycine	1655235.977	517448.2373	874747.8926	425878.2262	528050.4809	449678.5453	459939.1172	544781.0715	791664.2803	1996895.281	810871.1774	4264821.697
7	Tyrosine	130903.1897	241150.4413	148382.1421	214166.3266	231955.7104	201655.6744	66379.07545	109479.2859	104700.7921	48151.66971	93701.75132	49120.66933
8	Gallic acid	94690.33525	159716.2223	109346.6513	139316.4087	154640.4218	200708.1543	81205.41418	55467.40031	46485.95774	52007.69264	41317.57391	74443.4526
9	Leucine	931592.562	411147.6911	287609.0998	445006.9405	743263.1032	457400.4335	498930.8451	525457.5082	692596.4477	1509029.203	825986.7943	3086078.341
10	Phosphate	3862603.344	3197445.524	717948.8413	5056166.421	5684585.754	6021636.383	2452621.485	386527.0852	913176.7856	54162863.59	10208176.3	38971083.9
11	Glycerol	1656637.25	1393621.304	1608398.159	1338355.532	1665172.963	1585394.886	832622.6359	991549.2686	1160586.412	8312116.755	1924075.889	6870149.472
12	Nonanoic acid	180933.1792	265904.6765	161636.9133	255923.8031	234918.9519	329594.9131	132091.8774	205770.6871	104221.5225	40325.72114	154596.9149	38962.32337
13	Serine	180219.5439	97047.02837	124917.2668	116336.3237	178067.3282	150298.693	133414.6056	194888.7486	476151.562	1911256.197	623711.6701	2228013.886
14	Threonine	49322.72365	36444.78954	31308.52007	42316.51764	50625.44121	48931.2116	60930.13648	75339.39726	138734.5405	1416808.303	336371.9426	2052406.375
15	Aspartic acid	55265.78428	43891.96614	57297.20645	46035.15024	61507.14753	55254.5936	195845.1339	429362.105	992794.3998	4472701.387	1362576.171	8473900.112
16	cis-Aconitic acid	1575470.016	1376857.773	551967.7685	836301.9099	878089.8887	709671.997	269909.4989	767114.4039	635232.6392	136559.6077	777932.0567	247061.3251
17	Glutamic acid	104938.1762	51521.91492	49813.94335	54499.46717	76135.75813	53585.62107	90097.00937	172173.0777	479121.0717	28699376.75	6519969.258	5979368.445
18	Phenylalanine	193167.6688	88319.86829	73866.34564	88422.15211	143907.7776	90381.78522	101211.854	97130.21074	155775.238	2751184.392	552643.8212	1293359.342
19	Dodecanoic acid	274642.9744	144545.2569	103455.4309	248299.8492	326607.2979	235664.7157	164513.4473	228887.829	232070.1964	42591.73654	162074.4929	166400.3168
20	Farnesol	117838.2054	92337.95005	69610.10314	108904.2134	87535.86998	147842.3839	30125.97009	41468.98798	42595.80193	25883.22985	46600.78979	44966.55702
21	Glycerol.1.phosphate	425230.4076	430265.5984	104420.8935	343835.0507	294159.733	533957.6883	408550.4941	663179.3676	410466.3997	996805.5431	975987.5702	1795575.182
22	Azelaic acid	64579.439	78283.48592	83112.9071	84708.48402	77744.65622	80237.99249	91070.47002	82468.29071	72205.75154	38885.43082	70486.8483	41696.99963
23	Tetradecanoic acid	2915051.74	3005533.999	3265940.81	3245762.928	4570705.098	3463797.039	2622261.731	3222477.908	3248060.645	986960.3683	1871398.081	1147612.22
24	Galactose	334645.5288	279080.6718	268729.4121	199621.3572	258797.728	264116.4351	170268.6476	196976.9701	231967.8961	170974.8902	223488.0063	578644.4952
25	Mannitol	624411.3307	91498.77267	104230.2906	189387.7441	101364.7992	138351.5129	67100.05351	93377.42332	138913.9162	51277.18743	60345.51949	144780.6995
26	Palmitelaidic acid	976502.5761	1042010.459	976934.8036	1064086.059	917807.4509	993473.5884	5137838.347	3796899.13	3318241.413	490935.4313	3461812.532	548720.2965
27	Hexadecanoic acid	65930065.82	66620056.07	86544436.55	72991919.56	71286573.02	59782238.75	78833146.68	76465943.4	75156459.03	19807520.74	52354666.07	27400061.39
28	9.12.Octadecadienoic acid	3446028.851	3356071.964	1411107.069	1942419.738	1969535.979	2957376.979	13856700.38	10958265.21	10734106.32	2009122.689	10173027	1577574.329
29	Linolenic acid	1377596.774	1328826.515	876786.2085	551713.0065	1539978.47	915946.5271	9494280.952	8112829.37	7702371.447	1063946.552	6635600.854	1238630.476
30	Octadecanoic acid	50057366.27	51605866.76	52033384.78	55882238.02	56966706.32	49139578.96	57233090.03	60183985.69	56328628.18	12878950.39	49246817.58	19076076.78
31	Eicosanoic acid	228657.0479	269917.0054	210570.4206	242411.2747	246829.4389	253067.2575	170940.5318	228774.0431	244982.4486	70878.03544	203944.94	87669.59067
32	2.Monopalmitoylglycerol	848652.6793	1036969.731	844604.6158	970090.293	946970.1353	677525.6109	698986.8275	870891.428	787452.5935	257021.8939	900129.957	300846.511
33	Ergostatetraenol	151992.6057	125325.0435	68039.28544	98962.0268	163662.2054	114790.6129	74556.04673	74288.78854	73626.15534	24462.22428	61476.35121	33827.5211
34	2.Monostearin	790826.9074	742764.9473	639232.8397	744347.4478	739797.7843	764183.1303	616078.5585	696734.6115	652419.0795	216379.4677	607640.6438	222652.4439
35	Arabitol	107995.4987	88472.58617	62790.06808	57160.61664	67627.16243	67641.63404	62714.08027	13532.67738	6185.775996	26966.23149	40254.20559	38323.67723
36	Lanosterol	166533.216	151965.4188	153794.6399	156753.8237	177411.3928	186918.0982	144490.596	130088.0429	154543.431	52736.11427	147349.1189	57174.91893
37	Trehalose	38836.74432	93121.95624	121477.0469	11197.22471	88378.30534	73949.29368	79558.91911	90381.77722	250756.1059	1970473.097	443195.8927	12358977.68
38	Ergosterol	4784859.243	5661418.17	1800049.649	4339169.139	4267593.76	6065063.516	3259123.815	3165285.828	2650728.143	397256.484	2368068.849	489438.5543
39	Zymosterol	198273.6054	125643.8236	207996.4164	171125.9873	160645.0995	167731.2518	74893.34944	151476.9274	106975.2208	41276.76234	106766.9721	80606.85148
40	Pinitol	92942.86484	98967.1222	62431.37427	103009.7811	117744.9007	134837.9232	62013.93202	60642.86915	81948.09768	28256.66568	94638.98266	27534.8659
